# Supplementary material for: Neuroprotective Strategies and Cell-Based Biomarkers for Manganese-Induced Toxicity in Human Neuroblastoma (SH-SY5Y) Cells
Source: Biomolecules. 2024 May 31;14(6):647. doi: 10.3390/biom14060647 (PMC11201412; doi:10.3390/biom14060647)
Supplement: Supplementary file 1 [file biomolecules-14-00647-s001.zip]

Archive with 1 entries (1 files):
- biomolecules-2833118-supplementary.pdf
